# Supplementary material for: The clinical impact of chromosomal rearrangements with breakpoints upstream of the SOX9 gene: two novel de novo balanced translocations associated with acampomelic campomelic dysplasia
Source: BMC Med Genet. 2013 May 7;14:50. doi: 10.1186/1471-2350-14-50 (PMC3658899; doi:10.1186/1471-2350-14-50)
Supplement: Additional file 1: Table S1 — BAC clones used as probes for chromosome 7 and 17 breakpoint mapping in Patient 1. [file 1471-2350-14-50-S1.xlsx]

## Sheet: Plan1
Table S1: BAC clones used as probes for chromosome 7 and 17 breakpoint mapping in Patient 1.
Clone	Position (Build 37; hg 19 )	FISH signal
RP5-1178G13	chr7: 40,476,298-40,660,239	der(17)
RP11-100C21	chr7: 42,681,110-42,843,806	der(17)
RP11-256F18	chr7: 42,966,938-43,130,626	der(17)
RP5-1032B10	ch7: 43,183,638-43,261,957	der(7)
RP11-36H20	chr7: 43,486,570-43,626,346	der(7)
RP11-74H8	chr17: 64,714,522-64,799,596	der(17)
RP11-283E7	chr17: 66,792,176-66,942,728	der(17)
RP11-238F2	chr17: 68,761,210-68,820,515	der(17)
RP11-1003J3	chr17: 68,820,516-69,019,279	der(17)
RP11-420O5	chr17: 69,019,280-69,081,290	der(17)
RP11-1087C16	chr17: 69,142,979-69,316,057	der(7);der(17)
RP11-261A13	chr17: 69,201,539-69,345,155	der(7);der(17)
RP11-433D1	chr17: 69,262,086-69,435,759	der(7)
RP11-103M22	chr17: 69,345,156-69,494,584	der(7)
RP11-475k15	chr17: 69,355,574-69,544,925	der(7)
RP11-203M16	chr17: 69,494,585-69,580,658	der(7)
RP11-134J16	chr17: 69,532,684-69,697,099	der(7)
RP11-166M16	chr17: 69,658,425-69,814,539	der(7)
RP11-171G2	chr17: 70,829,470-70,855,332	der(7)
