# Supplementary material for: The clinical impact of chromosomal rearrangements with breakpoints upstream of the SOX9 gene: two novel de novo balanced translocations associated with acampomelic campomelic dysplasia
Source: BMC Med Genet. 2013 May 7;14:50. doi: 10.1186/1471-2350-14-50 (PMC3658899; doi:10.1186/1471-2350-14-50)
Supplement: Additional file 2: Table S2 — BAC and PAC clones used as probes for chromosome 17 and 20 breakpoint mapping in Patient 2. [file 1471-2350-14-50-S2.xlsx]

## Sheet: Plan1
Table S2: BAC and PAC clones used as probes for chromosome 17 and 20 breakpoint mapping in Patient 2.
Clone	Position ( Build 37; hg 19)	FISH signal
RP11-74H8	chr17:64,714,522-64,799,596	der(17)
RP11-283E7	chr17: 66,792,176-66,942,728	der(17)
RP11-238F2	chr17: 68,761,210-68,820,515	der(17)
RP11-1003J3	chr17: 68,820,516-69,019,279	der(17)
RP11-420O5	chr17: 69,019,280-69,081,290	der(17)
RP11-1087C16	chr17: 69,142,979-69,316,057	der(17)
RP11-261A13	chr17: 69,201,539-69,345,155	der(17)
RP11-433D1	chr17: 69,262,086-69,435,759	der(17)
RP11-103M22	chr17: 69,345,156-69,494,584	der(17)
RP11-281D8	chr17: 69,337,809-69,516,104	der(17)
RP11-475K15	chr17: 69,355,574-69,544,925	der(17);der(20)
RP11-203M16	chr17: 69,494,585-69,580,658	der(17);der(20)
RP11-134J16	chr17: 69,531,685-69,698,099	der(20)
RP11-166M16	chr17: 69,658,425-69,814,539	der(20)
RP11-410N8	chr20: 31,141,903-31,205,411	der(20)
RP11-353C18	chr20: 34,280,971-34,,361435	der(20)
RP11-10K23	chr20: 34,579,182-34,765,013	der(20)
RP11-369K4	chr20: 34,649,153-34,832,526	der(20)
RP11-234K24	chr20: 34,730,069-34,883,260	der(17);der(20)
RP3-469A13	chr20:35,329,395-35,453,122	der(17)
